# Supplementary material for: Construction of an Efficient Engineered Strain for Chaetoglobosin A Bioresource Production from Potato Starch Industrial Waste
Source: Foods. 2025 Feb 28;14(5):842. doi: 10.3390/foods14050842 (PMC11898925; doi:10.3390/foods14050842)
Supplement: Supplementary file 1 [file foods-14-00842-s001.zip]

Archive with 1 entries (1 files):
- foods-3433973-supplementary.pdf
